# Supplementary material for: Minimally invasive biomarkers in human and non‐human primate evolutionary biology: Tools for understanding variation and adaptation
Source: Am J Hum Biol. 2022 Oct 7;34(11):e23811. doi: 10.1002/ajhb.23811 (PMC9787651; doi:10.1002/ajhb.23811)
Supplement: Supplementary file 1 — Table S1 Supporting Information. [file AJHB-34-e23811-s001.xlsx]

## Sheet: Sheet1
Paper	DOI / Link	Species	Sample Type	Biomarker	Physiological System	Trait under selection / Evolutionary question
Pontzer (2015)	https://doi.org/10.1002/ajhb.22711	Humans	Urine	8-OHdG	Cell Damage/Repair; Oxidative Stress	Aging/Longevity; Energy Expenditure and Allocation; Total energy expenditure; Physical activity
Gangestad (2010)	https://doi.org/10.1016/j.anbehav.2010.09.003	Humans	Urine	8-OHdG	Cell Damage/Repair; Oxidative Stress	Aging/Longevity
Ziomkiewicz (2016)	https://doi.org/10.1371/journal.pone.0145753	Humans	Urine	8-OHdG	Cell Damage/Repair; Oxidative Stress	Aging/Longevity
González (2020)	https://doi.org/10.1371/journal.pone.0238066	Pan troglodytes	Urine	8-OHdG	Cell Damage/Repair; Oxidative Stress	Aging/Longevity
Wander (2012)	https://doi.org/10.1002/ajhb.22261	Humans	DBS	AGP	Immune (Inflammation)	Energy Availability; Energy Allocation
Giesbrecht (2015)	https://doi.org/10.1016/j.psyneuen.2015.03.013	Humans	Saliva	Alpha amylase	Digestion	Fetal growth
Broche (2019)	https://doi-org.ezproxy.baylor.edu/10.1007/s10329-019-00757-6	Macaca fuscata	Saliva	Alpha amylase	Digestion	Stress response
Petrullo (2016)	https://dx.doi.org/10.1016%2Fj.yhbeh.2016.05.004	Macaca mulatta	Saliva	Alpha amylase	Digestion	Fetal growth
Rangel-Negrín (2021)	https://doi.org/10.1002/ajpa.24222	Alouatta palliata	Urine	C-peptide	Energy Regulation (Insulin Secretion)	Energy Allocation (reproduction)
Grueter (2014)	https://doi.org/10.1016/j.physbeh.2014.01.009	Gorilla beringei	Urine	C-peptide	Energy Regulation (Insulin Secretion)	Fecundity; Energy Allocation (reproduction)
Valeggia (2009)	https://dx.doi.org/10.1002%2Fajhb.20907	Humans	Urine	C-peptide	Energy Regulation (Insulin Secretion)	Aging
Surbeck (2015)	https://doi.org/10.1016/j.yhbeh.2015.03.007	Pan paniscus	Urine	C-peptide	Energy Regulation (Insulin Secretion)	Energy Allocation (reproduction)
Emery-Thompson (2012)	https://doi.org/10.1093/beheco/ars107	Pan troglodytes	Urine	C-peptide	Energy Regulation (Insulin Secretion)	Fecundity; Energy allocation (reproduction)
Wessling (2018)	https://doi.org/10.3389/fevo.2018.00060	Pan troglodytes	Urine	C-peptide	Energy Regulation (Insulin Secretion)	Hydration; energy allocation (thermal regulation)
Emery-Thompson (2009)	https://doi.org/10.1016/j.yhbeh.2008.11.005	Pan troglodytes	Urine	C-peptide	Energy Regulation (Insulin Secretion)	Energy Allocation
Emery-Thompson (2008)	https://doi.org/10.1016/j.yhbeh.2007.12.005	Pongo pygmaeus	Urine	C-peptide	Energy Regulation (Insulin Secretion)	Energy Balance
Harris (2010)	https://doi.org/10.1093/beheco/arp150	Colobus guereza	Urine	C-peptide	Energy Regulation (Insulin Secretion)	Food competition
Ellison (2003)	https://doi.org/10.1016/S0015-0282(03)02158-7	Humans	Urine	C-peptide	Energy Regulation (Insulin Secretion)	Metabolism; Reproductive timing
Reiches (2014)	https://doi.org/10.1002/ajhb.22531	Humans	Urine	C-peptide	Energy Regulation (Insulin Secretion)	Energy Allocation; Energy Availability
Valeggia & Ellison (2009)	https://dx.doi.org/10.1002%2Fajhb.20907	Humans	Urine	C-peptide	Energy Regulation (Insulin Secretion)	Fecundity; Energy Availability
Higham (2011)	https://doi.org/10.1371/journal.pone.0022398	Macaca fascicularis	Urine	C-peptide	Energy Regulation (Insulin Secretion)	Nutritional status
Deschner (2008)	https://doi.org/10.1016/j.yhbeh.2008.06.005	Pan paniscus	Urine	C-peptide	Energy Regulation (Insulin Secretion)	Energy Balance; Energy Allocation
Sherry & Ellison (2007)	https://doi.org/10.1002/ajpa.20562	Pan troglodytes	Urine	C-peptide	Energy Regulation (Insulin Secretion)	Energy condition
Fürtbauer (2020)	https://doi.org/10.1016/j.yhbeh.2020.104846	Papio ursinus	Urine	C-peptide	Energy Regulation (Insulin Secretion)	Energetic condition; Reproductive functioning
Sherry & Ellison (2007)	https://doi.org/10.1002/ajpa.20562	Pongo pygmaeus	Urine	C-peptide	Energy Regulation (Insulin Secretion)	Energy condition
Sacco (2021)	https://doi.org/10.1016/j.ygcen.2020.113644	Sapajus apella	Urine	C-peptide	Energy Regulation (Insulin Secretion)	Energy Balance
Corley (2021)	https://doi.org/10.1002/ajpa.24368	Aotus azarae	Feces	Cortisol	Stress; Energy Regulation	Parental Investment
Schoof (2014)	https://dx.doi.org/10.1002%2Fajpa.22925	Cebus capucinus	Feces	Cortisol	Stress; Energy Regulation	Energy condition
Gesquiere (2005)	https://doi.org/10.1002/ajp.20167	Papio cynocephalus	Feces	Cortisol	Stress; Energy Regulation	Mating systems; Reproductive behavioral strategies
Mendonça-Furtado (2014)	https://doi.org/10.1016/j.beproc.2014.09.009	Sapajus libidinosus	Feces	Cortisol	Stress; Energy Regulation	Rank-based social behavior
Zhang (2018)	https://doi.org/10.1007/s10329-018-0692-5	Macaca mulatta	Feces	Cortisol	Stress; Energy Regulation	Social rank
Gettler (2021)	https://doi.org/10.1098/rstb.2020.0031	Humans	Fingernail	Cortisol	Stress; Energy Regulation	Growth rate; aging
Wooddell (2017)	https://dx.doi.org/10.1016%2Fj.psyneuen.2017.06.018	Macaca mulatta	Hair	Cortisol	Stress; Energy Regulation	Feeding competition; maternal association patterns; developmental plasticity
Petrullo (2019)	https://doi.org/10.1002/ajhb.23315	Macaca mulatta	Milk	Cortisol	Stress; Energy Regulation	Developmental Plasticity
Giesbrecht (2015)	https://doi.org/10.1016/j.psyneuen.2015.03.013	Humans	Saliva	Cortisol	Stress; Energy Regulation	Fecundity; Menstrual cycling
Lynn (2019)	https://doi.org/10.1002/ajhb.23347	Humans	Saliva	Cortisol	Stress; Energy Regulation	Immune Response/ Life History
Maestripieri (2014)	https://doi.org/10.1177%2F147470491401200111	Humans	Saliva	Cortisol	Stress; Energy Regulation	Short-term mating strategies; Reproductive Success
Urlacher (2018)	https://doi.org/10.1080/10253890.2017.1414798	Humans	Saliva	Cortisol	Stress; Energy Regulation	Developmental Plasticity; Stress response
Nyberg (2012)	https://doi.org/10.1002/ajhb.22304	Humans	Saliva	Cortisol	Stress; Energy Regulation	Developmental Plasticity; Stress response
Behringer (2009)	https://doi.org/10.1007/s10329-008-0121-2	Pan paniscus	Saliva	Cortisol	Stress; Energy Regulation	Stress Response
Wobber (2010)	https://doi.org/10.1073/pnas.1007411107	Pan paniscus	Saliva	Cortisol	Stress; Energy Regulation	Competitive response
Wobber (2010)	https://doi.org/10.1073/pnas.1007411107	Pan troglodytes	Saliva	Cortisol	Stress; Energy Regulation	Competitive response
Pontzer (2015)	https://doi.org/10.1002/ajhb.22711	Humans	Urine	Cortisol	Stress; Energy Regulation	Aging/Longevity; Energy Expenditure and Allocation; Total energy expenditure; Physical activity
Sonnweber (2018)	https://doi.org/10.3389/fevo.2018.00085	Pan troglodytes	Urine	Cortisol	Stress; Energy Regulation	Immune activation
Tkaczynski (2020)	https://doi.org/10.1016/j.jhevol.2020.102869	Pan troglodytes, Pan paniscus	Urine	Cortisol	Stress; Energy Regulation	Stress response; aging
Bales (2006)	https://doi.org/10.1016/j.yhbeh.2005.05.006	Leontopithecus rosalia	Feces	Cortisol	Stress; Energy Regulation	Aggression; Mate competition
Barrett (2002)	https://doi.org/10.1006/hbeh.2002.1804	Macaca fuscata	Feces	Cortisol	Stress; Energy Regulation	Aggression; Mate competition
Bardi & Huffman (2006)	https://doi.org/10.1002/dev.20111	Macaca mulatta; Macaca fuscata	Feces	Cortisol	Stress; Energy Regulation	Parental Care; Stress Response
Muehlenbein (2006)	https://doi.org/10.1002/ajpa.20391	Pan troglodytes	Feces	Cortisol	Stress; Energy Regulation	Immune-endocrine interactions
Dias (2017)	https://doi.org/10.1016/j.yhbeh.2017.06.003	Alouatta palliata	Feces	Cortisol	Stress; Energy Regulation	Energetic condition; Metabolism
Sousa (1998)	https://doi.org/10.1002/(SICI)1098-2345(1998)46:2%3C105::AID-AJP1%3E3.0.CO;2-%21	Callithrix jacchus	Feces	Cortisol	Stress; Energy Regulation	Gonadal function; Reproductive Endocrinology
Schoof (2012)	https://doi.org/10.1159/000337220	Cebus capucinus	Feces	Cortisol	Stress; Energy Regulation	Stress Response; Social Rank
Weltring (2012)	https://doi.org/10.1016/j.physbeh.2011.09.004	Cebus capucinus	Feces	Cortisol	Stress; Energy Regulation	HPA/HPG interaction; Steroid hormone validation
Foerster (2012)	https://doi.org/10.1371/journal.pone.0050108	Cercopithecus mitis	Feces	Cortisol	Stress; Energy Regulation	Stress response; Reproductive strategies
Pride (2005)	https://dx.doi.org/10.1098%2Frsbl.2004.0245	Lemur catta	Feces	Cortisol	Stress; Energy Regulation	Stress Response
Higham (2013)	https://dx.doi.org/10.1007%2Fs00265-012-1420-6	Macaca mulatta	Feces	Cortisol	Stress; Energy Regulation	Social and reproductive status
Hoffman (2011)	https://doi.org/10.1016/j.physbeh.2011.05.021	Macaca mulatta	Feces	Cortisol	Stress; Energy Regulation	Immune function; HPA-axis
Muehlenbein & Watts (2010)	https://doi.org/10.1186/1751-0759-4-21	Pan troglodytes	Feces	Cortisol	Stress; Energy Regulation	Dominance rank
Lodge (2013)	https://doi.org/10.1016/j.ygcen.2013.06.017	Papio anubis	Feces	Cortisol	Stress; Energy Regulation	Energy availability; Reproductive endocrinology
Gesquiere (2011)	https://dx.doi.org/10.1002%2Fajpa.21374	Papio cynocephalus	Feces	Cortisol	Stress; Energy Regulation	Energy allocation (reproduction)
Campos (2021)	https://doi.org/10.1126/sciadv.abf6759	Papio cynocephalus; Papio anubis	Feces	Cortisol	Stress; Energy Regulation	Longevity
Weingrill (2004)	https://doi.org/10.1016/j.yhbeh.2003.12.004	Papio hamadryas	Feces	Cortisol	Stress; Energy Regulation	Reproductive endocrinology; Stress response
Marty (2015)	https://doi.org/10.1002/ajp.22454	Pongo pygmaeus	Feces	Cortisol	Stress; Energy Regulation	Reproductive Development
Rakotoniaina (2017)	https://doi.org/10.1186/s12898-017-0140-1	Microcebus murinus	Hair	Cortisol	Stress; Energy Regulation	Stress Response; Reproductive Success/Survival
Schrock (2019)	https://doi.org/10.1002/ajp.23001	Cebus apella	Hair	Cortisol	Stress; Energy Regulation	Stress Response; Social Rank
Qin (2013)	https://doi.org/10.3724/sp.j.1141.2013.e02e42	Macaca mulatta	Hair	Cortisol	Stress; Energy Regulation	Stress Response; Social Rank
Vandeleest (2020)	https://dx.doi.org/10.1002%2Fajp.23086	Macaca mulatta	Hair	Cortisol	Stress; Energy Regulation	Stress Response; Social Rank
Hahn-Holbrook (2016)	https://doi.org/10.1002/oby.21682	Humans	Milk	Cortisol	Stress; Energy Regulation	Developmental Plasticity
Hinde (2015)	https://doi.org/10.1093/beheco/aru186	Humans	Milk	Cortisol	Stress; Energy Regulation	Developmental Plasticity
Dettmer (2018)	https://doi.org/10.1111/cdev.12783	Macaca mulatta	Milk	Cortisol	Stress; Energy Regulation	Developmental Plasticity; Life History Tradeoffs
Sullivan (2011)	https://dx.doi.org/10.1002%2Fdev.20483	Macaca mulatta	Milk	Cortisol	Stress; Energy Regulation	Developmental Plasticity; Stress Response
Flinn (1997)	https://doi.org/10.1002/(SICI)1096-8644(199701)102:1%3C33::AID-AJPA4%3E3.0.CO;2-E	Humans	Saliva	Cortisol	Stress; Energy Regulation	Developmental Plasticity; Stress response
Kim (2020)	https://doi.org/10.1002/ajpa.24105	Humans	Saliva	Cortisol	Stress; Energy Regulation	Stress Response
Kohrt (2015)	https://doi.org/10.3109/09540261.2015.1020052	Humans	Saliva	Cortisol	Stress; Energy Regulation	Developmental Plasticity; Stress response
Nyberg (2010)	https://doi.org/10.1002/ajhb.22304	Humans	Saliva	Cortisol	Stress; Energy Regulation	Energy Allocation/Trade offs; Life History; Developmental Plasticity
Konečná & Urlacher (2017)	https://doi.org/10.1016/j.evolhumbehav.2017.05.005	Humans	Saliva	Cortisol	Stress; Energy Regulation	Social status
Kordsmeyer (2019)	https://doi.org/10.1177%2F1474704919863164	Humans	Saliva	Cortisol	Stress; Energy Regulation	Social dominance
Trumble (2010)	https://dx.doi.org/10.1002%2Fajhb.21079	Humans	Saliva	Cortisol	Stress; Energy Regulation	Male reproductive axis; Energy Allocation
Petrullo (2016)	https://dx.doi.org/10.1016%2Fj.yhbeh.2016.05.004	Macaca mulatta	Saliva	Cortisol	Stress; Energy Regulation	Fetal growth
Mustoe (2012)	https://doi.org/10.1002/ajpa.23800	Callithrix geoffroyi	Urine	Cortisol	Stress; Energy Regulation	Stress Response; Developmental Plasticity
Nepomnaschy (2006)	https://doi.org/10.1073/pnas.0511183103	Humans	Urine	Cortisol	Stress; Energy Regulation	Enery allocation; Plasticity in reproductive investment
Jaeggi (2021)	https://dx.doi.org/10.7554%2FeLife.59437	Humans	Urine	Cortisol	Stress; Energy Regulation	Social status
Von Rueden (2014)	https://doi.org/10.1093/emph/eou021	Humans	Urine	Cortisol	Stress; Energy Regulation	Stress response
Wessling (2018)	https://doi.org/10.3389/fevo.2018.00060	Pan troglodytes	Urine	Cortisol	Stress; Energy Regulation	Hydration; energy allocation (thermal regulation)
Ross (2011)	https://dx.doi.org/10.1002%2Fajp.20975	Callithrix kuhlii	Urine	Cortisol	Stress; Energy Regulation	Social behavior; Aggression
Robbins (1997)	https://doi.org/10.1002/(SICI)1098-2345(1997)43:1%3C51::AID-AJP4%3E3.0.CO;2-X	Gorilla gorilla	Urine	Cortisol	Stress; Energy Regulation	Reproductive maturity; Social rank
Trumble (2010)	https://dx.doi.org/10.1002%2Fajhb.21079	Humans	Urine	Cortisol	Stress; Energy Regulation	Male reproductive axis; Energy Allocation
Surbeck (2012)	https://doi.org/10.1016/j.yhbeh.2012.04.013	Pan paniscus	Urine	Cortisol	Stress; Energy Regulation	Social Rank; Stress Response
Emery-Thompson (2010)	https://doi.org/10.1016/j.yhbeh.2010.05.009	Pan troglodytes	Urine	Cortisol	Stress; Energy Regulation	Developmental Plasticity
Muller (2004)	http://dx.doi.org/10.1007/s00265-003-0713-1	Pan troglodytes	Urine	Cortisol	Stress; Energy Regulation	Dominance rank
Preis (2019)	https://doi.org/10.3389/fevo.2019.00107	Pan troglodytes	Urine	Cortisol	Stress; Energy Regulation	Stress Response; Social Rank
Emery-Thompson (2012)	https://doi.org/10.1371/journal.pone.0047282	Pongo Spp.	Urine	Cortisol	Stress; Energy Regulation	Developmental timing; Sexual maturity
Ziegler (2004)	https://doi.org/10.1016/j.yhbeh.2003.09.008	Saguinus oedipus	Urine	Cortisol	Stress; Energy Regulation	Paternal care
Alvarado (2015)	https://doi.org/10.1002/ajpa.22771	Humans	Urine	Creatinine	Cellular Metabolism	Muscle Mass; Energy Allocation
Emery Thompson (2016)	https://doi.org/10.1073/pnas.1522168113	Pan troglodytes	Urine	Creatinine	Cellular Metabolism	Muscle Mass; Energy Allocation
Fujita and Wander (2017)	https://doi.org/10.1002/ajpa.23299	Humans	DBS	CRP	Immune (Inflammation)	Energy Availability; Energy Allocation
Wander (2012)	https://doi.org/10.1002/ajhb.22261	Humans	DBS	CRP	Immune (Inflammation)	Energy Availability; Energy Allocation
Emery-Thompson (2019)	https://doi.org/10.1002/ajhb.23219	Humans	DBS	CRP	Immune (Inflammation)	Energy Availability; Energy Allocation
Urlacher (2018)	https://doi.org/10.1073/pnas.1717522115	Humans	DBS	CRP	Immune (Inflammation)	Energy allocation tradeoffs; Life history evolution
Urlacher (2021)	https://doi.org/10.1093/jn/nxaa361	Humans	DBS	CRP	Immune (Inflammation)	Energy Availability; Energy Allocation
Blackwell (2010)	https://doi.org/10.1002/ajhb.21092	Humans	DBS	CRP	Immune (Inflammation)	Immunocompetence; Energy Allocation (general pathogen defense)
McDade (2008)	https://doi.org/10.3945/jn.108.092700	Humans	DBS	CRP	Immune (Inflammation)	Energy Allocation (general pathogen defense)
Lynn (2020)	https://doi.org/10.1002/ajhb.23347	Humans	Saliva	CRP	Immune (Inflammation)	Immune response
Clancy (2013)	https://doi.org/10.1002/ajhb.22386	Humans	Urine	CRP	Immune (Inflammation)	Energy Allocation/Trade offs
Helfrecht (2018)	https://doi.org/10.1002/ajhb.23090	Humans	Hair	DHEAS	Energy Regulation	Adrenarche, Developmental Plasticity
Petrullo (2019)	https://doi.org/10.1002/ajhb.23315	Macaca mulatta	Milk	DHEAS	Energy Regulation	Adrenarche, Developmental Plasticity
Keestra (2021	https://doi.org/10.1002/ajhb.23465	Humans	Saliva	DHEAS	Energy Regulation	Adrenarche, Developmental Plasticity
Behringer (2012)	https://doi.org/10.1530/joe-12-0103	Pan paniscus	Urine	DHEAS	Energy Regulation	Adrenarche
Sabi (2019)	https://doi.org/10.1002/ajp.23064	Pan troglodytes	Urine	DHEAS	Energy Regulation	Adrenarche
Urlacher (2018)	https://doi.org/10.1073/pnas.1717522115	Humans	DBS	EBV-Ab	Immune (Cell-Mediated)	Energy allocation tradeoffs; Life history evolution
Hoke (2018)	https://doi.org/10.1002/ajhb.23120	Humans	DBS	Endo-CAb	Immune	Cell Death and Aging
Jasienska (2005)	https://doi.org/10.1002/ajhb.20462	Humans	Saliva	Estradiol	Reproduction (Ovarian Function)	Life history tradeoffs; Developmental Plasticity
Clancy (2013)	https://doi.org/10.1002/ajhb.22386	Humans	Saliva	Estradiol	Reproduction (Ovarian Function)	Life history tradeoffs; menarche
Grebe (2016)	https://doi.org/10.1016/j.yhbeh.2015.11.008	Humans	Saliva	Estradiol	Reproduction (Ovarian Function)	Stress response
Nunez-de la Mora (2007)	https://doi.org/10.1371/journal.pmed.0040167	Humans	Urine	Estradiol	Reproduction (Ovarian Function)	Fecundity; Energy Allocation (reproduction)
Valeggia (2007)	http://dx.doi.org/10.1111/j.1728-4457.2007.00183.x	Humans	Urine	Estradiol	Reproduction (Ovarian Function)	Fecundity; Energy Allocation (reproduction)
Ross (2011)	https://dx.doi.org/10.1002%2Fajp.20975	Callithrix kuhlii	Urine	Estradiol	Reproduction (Ovarian Function)	Social behavior; Aggression
Brockman (1995)	https://doi.org/10.1002/ajp.1350360406	Propithecus tattersalli	Feces	Estradiol	Reproduction (Ovarian Function)	Reproductive Endocrinology
Brockman (1995)	https://doi.org/10.1002/ajp.1350360406	Propithecus verreauxi	Feces	Estradiol	Reproduction (Ovarian Function)	Reproductive Endocrinology
Sousa (1998)	https://doi.org/10.1002/(SICI)1098-2345(1998)46:2%3C105::AID-AJP1%3E3.0.CO;2-%22	Callithrix jacchus	Feces	Estradiol	Reproduction (Ovarian Function)	Gonadal function; Reproductive Endocrinology
Emery-Thompson (2013)	https://dx.doi.org/10.1002%2Fajhb.22424	Humans	Feces	Estradiol	Reproduction (Ovarian Function)	Energetic condition (reproduction); Developmental plasticity
Nunes (2000)	https://doi.org/10.1006/anbe.2000.1524	Callithrix kuhlii	Urine	Estradiol	Reproduction (Ovarian Function)	Paternal care; Reproductive behavior
Altmann (2010)	https://dx.doi.org/10.1111%2Fj.1749-6632.2010.05531.x	Papio cynocephalus	Feces	Estrogen	Reproduction (Ovarian Function)	Reproductive aging; Life history
Gesquiere (2005)	https://doi.org/10.1002/ajp.20169	Papio cynocephalus	Feces	Estrogen	Reproduction (Ovarian Function)	Mating systems; Reproductive behavioral strategies
Ziegler (2004)	https://doi.org/10.1016/j.yhbeh.2003.09.005	Saguinus oedipus	Urine	Estrogen	Reproduction (Ovarian Function)	Paternal care
Weltring (2012)	https://doi.org/10.1016/j.physbeh.2011.09.004	Cebus capucinus	Feces	Estrone	Reproduction (Ovarian Function)	HPA/HPG interaction; Steroid hormone validation
Knott (1999)	https://cherylknott.files.wordpress.com/2011/06/knott-1999-thesis.pdf	Pongo pygmaeus	Urine	Estrone	Reproduction (Ovarian Function)	Energy balance; Reproductive functioning
Valeggia & Ellison (2004)	https://doi.org/10.1017/S0021932003006382	Humans	Urine	Estrone	Reproduction (Ovarian Function)	Energy Allocation (reproduction); Fecundity
González (2020)	https://doi.org/10.1371/journal.pone.0238066	Pan troglodytes	Urine	F-isoprostanes	Cell Damage; Oxidative Stress	Life history tradeoffs; aging
Cepon-Robins (2021)	https://doi.org/10.1073/pnas.2018552118	Humans	DBS	IgE	Immune (Humoral)	Energy allocation tradeoffs; Life history evolution
Urlacher (2018)	https://doi.org/10.1073/pnas.1717522115	Humans	DBS	IgE	Immune (Humoral)	Energy allocation tradeoffs; Life history evolution
Urlacher (2021)	https://doi.org/10.1093/jn/nxaa361	Humans	DBS	IgE	Immune	Energy Availability; Energy Allocation
Blackwell (2010)	https://doi.org/10.1002/ajhb.21092	Humans	DBS	IgE	Immune (Humoral)	Immunocompetence; Energy Allocation (macroparasite defense)
Bogin (2015)	https://doi.org/10.3390/ijerph120504816	Humans	DBS	IGF-1	Growth (Bone Turnover)	Growth rate; Energy Allocation (growth)
Behringer (2016)	https://doi.org/10.3389/fendo.2016.00118	Pan paniscus	Urine	IGFBP-3	Cellular Proliferation	Pair-bonding; Cooperation/Affiliation
Behringer (2016)	https://doi.org/10.3389/fendo.2016.00118	Pan troglodytes	Urine	IGFBP-3	Cellular Proliferation	Pair-bonding; Cooperation/Affiliation
Urlacher (2018)	https://doi.org/10.1073/pnas.1717522115	Humans	DBS	IgG	Immune (Humoral)	Energy allocation tradeoffs; Life history evolution
Urlacher (2019)	https://dx.doi.org/10.1126%2Fsciadv.aax1065	Humans	DBS	IgG	Immune	Energy Allocation; Life History Tradeoffs
Urlacher (2021)	https://doi.org/10.1093/jn/nxaa361	Humans	DBS	IgG	Immune	Energy Availability; Energy Allocation
Klein (2018)	https://doi.org/10.1093/emph/eoy032	Humans	Milk	IgG	Immune (Humoral)	Immunocompetence; Immunological programming of offspring
Klein (2018)	https://doi.org/10.1093/emph/eoy033	Humans	Milk	IgM	Immune (Humoral)	Immunocompetence; Immunological programming of offspring
Knott (1998)	http://dx.doi.org/10.1023/A:1020330404983	Pongo pygmaeus	Urine	Ketones	Energy Regulation (Lipid Catabolsim)	Energy balance; Fat metabolism
Klein (2018)	https://doi.org/10.1093/emph/eoy035	Humans	Milk	Lactalbumin	Immune (Innate)	Immunocompetence; Immunological programming of offspring
Klein (2018)	https://doi.org/10.1093/emph/eoy034	Humans	Milk	Lactoferrin	Immune (Innate)	Immunocompetence; Immunological programming of offspring
Sharrock (2008)	https://doi.org/10.1002/ajhb.20765	Humans	DBS	Leptin	Energy Regulation (Adiposity)	Developmental Plasticity; Body fat buffering of energy shortfalls
Trumble (2010)	https://dx.doi.org/10.1002%2Fajhb.21079	Humans	Urine	Luteinizing hormone	Reproduction	Male reproductive axis; Energy Allocation
Klein (2018)	https://doi.org/10.1093/emph/eoy036	Humans	Milk	Lysozyme	Immune (Innate)	Immunocompetence; Immunological programming of offspring
González (2020)	https://doi.org/10.1371/journal.pone.0238066	Pan troglodytes	Urine	MDA-TBARS	Cell Damage; Oxidative Stress	Aging; Immune response
Emery-Thompson (2019)	https://doi.org/10.1002/ajhb.23219	Humans	Feces	Microbiota	Host Ecology	Immune Function
Bennett (2016)	https://doi.org/10.1002/ajp.22555	Lemur catta	Feces	Microbiota	Host Ecology	Host-gut microbe relationships
Tung (2015)	https://doi.org/10.7554/eLife.05224.001	Papio cynocephalus	Feces	Microbiota	Host Ecology	Social Group
Dibakou (2019)	https://doi.org/10.3389/fevo.2019.00368	Mandrillus sphinx	Feces	Neopterin	Immune (Inflammation)	Immune activation
Sacco (2020)	https://doi.org/10.1186/s40850-020-00051-9	Alouatta seniculus	Urine	Neopterin	Immune (Inflammation)	Cell-mediated immune system activation
Sacco (2020)	https://doi.org/10.1186/s40850-020-00051-9	Leontocebus weddelli	Urine	Neopterin	Immune (Inflammation)	Cell-mediated immune system activation
Sacco (2020)	https://doi.org/10.1186/s40850-020-00051-9	Leontopithecus rosalia	Urine	Neopterin	Immune (Inflammation)	Cell-mediated immune system activation
Heistermann (2015)	https://doi.org/10.1016/j.yhbeh.2015.03.007	Macaca mulatta	Urine	Neopterin	Immune	Mate competition; food competition
Negrey (2021)	https://dx.doi.org/10.1038%2Fs41598-021-88401-6	Pan troglodytes	Urine	Neopterin	Immune (Inflammation)	Immune Response/ Life History
Wu (2018)	https://doi.org/10.1038/s41598-018-31563-7	Pan troglodytes	Urine	Neopterin	Immune (Inflammation)	Disease detection; immunity
Wu (2018)	https://doi.org/10.1038/s41598-018-31563-7	Pan troglodytes	Urine	Neopterin	Immune	Immune activation
Sacco (2020)	https://doi.org/10.1186/s40850-020-00051-9	Pithecia pithecia	Urine	Neopterin	Immune (Inflammation)	Cell-mediated immune system activation
Sacco (2020)	https://doi.org/10.1186/s40850-020-00051-9	Plecturocebus toppini	Urine	Neopterin	Immune (Inflammation)	Cell-mediated immune system activation
Sacco (2020)	https://doi.org/10.1186/s40850-020-00051-9	Saguinus imperator	Urine	Neopterin	Immune (Inflammation)	Cell-mediated immune system activation
Vogel (2012)	http://dx.doi.org/10.1007/s10764-011-9543-6	Pongo pygmaeus	Urine	Nitrogen	Energy Regulation (Protein Catabolism)	Energy balance
Mattison (2017)	https://doi.org/10.1016/j.exger.2016.12.005	Callithrix jacchus	DBS	Osteocalcin	Growth (Bone Turnover)	Developmental Plasticity; stress response
Eick (2020)	https://doi.org/10.1002/ajhb.23394	Humans	DBS	Osteocalcin	Growth (Bone Turnover)	Growth rate
Mattison (2017)	https://doi.org/10.1016/j.exger.2016.12.005	Macaca arctoides	DBS	Osteocalcin	Growth (Bone Turnover)	Developmental Plasticity; stress response
Mattison (2017)	https://doi.org/10.1016/j.exger.2016.12.005	Macaca fascicularis	DBS	Osteocalcin	Growth (Bone Turnover)	Developmental Plasticity; stress response
Mattison (2017)	https://doi.org/10.1016/j.exger.2016.12.005	Macaca mulatta	DBS	Osteocalcin	Growth (Bone Turnover)	Developmental Plasticity; stress response
Mattison (2017)	https://doi.org/10.1016/j.exger.2016.12.005	Macaca nemestina	DBS	Osteocalcin	Growth (Bone Turnover)	Developmental Plasticity; stress response
Mattison (2017)	https://doi.org/10.1016/j.exger.2016.12.005	Macaca radiate	DBS	Osteocalcin	Growth (Bone Turnover)	Developmental Plasticity; stress response
Sapolsky (1997)	https://doi.org/10.1152/ajpregu.1997.273.4.r1346	Papio anubis	DBS	Osteocalcin	Growth (Bone Turnover)	Developmental Plasticity; stress response
De Dreu (2016)	https://doi.org/10.1016/j.biopsych.2015.03.020	Humans	Milk	Oxytocin	Reproduction; Neurobehavior	Pair-bonding;Cooperation/Affiliation; Parental Investment
De Dreu (2016)	https://doi.org/10.1016/j.biopsych.2015.03.020	Humans	Saliva	Oxytocin	Reproduction; Neurobehavior	Pair-bonding;Cooperation/Affiliation; Parental Investment
Crockford (2013)	https://doi.org/10.1098/rspb.2012.2765	Pan troglodytes	Urine	Oxytocin	Neurobehavior	Aggression; Gonadal function and Aging
Wittig (2014)	https://dx.doi.org/10.1098%2Frspb.2013.3096	Pan troglodytes	Urine	Oxytocin	Neurobehavior	Pair-bonding; Cooperation/Affiliation
De Dreu (2016)	https://doi.org/10.1016/j.biopsych.2015.03.020	Humans	Urine	Oxytocin	Reproduction; Neurobehavior	Pair-bonding;Cooperation/Affiliation; Parental Investment
Chen (2000)	https://doi.org/10.1538/expanim.49.163	Cynomolgus monkeys	DBS	P1CP	Growth (Bone Turnover)	Growth rate; Aging
Weltring (2012)	https://doi.org/10.1016/j.physbeh.2011.09.004	Cebus capucinus	Feces	Progesterone	Reproduction (ovarian function)	HPA/HPG interaction; Steroid hormone validation
Xia (2018)	http://dx.doi.org/10.1007/s13364-017-0342-0	Macaca thibetana	Feces	Progesterone	Reproduction (ovarian function)	Reproductive behavior
Jasienska (1998)	https://doi.org/10.1098/rspb.1998.0511	Humans	Saliva	Progesterone	Reproduction (ovarian function)	Life history tradeoffs; menarche; phenotypic plasticity
Clancy (2013)	https://doi.org/10.1002/ajhb.22386	Humans	Saliva	Progesterone	Reproduction (ovarian function)	Life history tradeoffs; menarche; phenotypic plasticity
Grebe (2016)	https://doi.org/10.1016/j.yhbeh.2015.11.008	Humans	Saliva	Progesterone	Reproduction (ovarian function)	Stress response
Vitzthum (2021)	https://doi.org/10.1002/ajhb.23663	Humans	Saliva	Progesterone	Reproduction (ovarian function)	Gonadal function and Aging
Núñez-de la Mora (2007)	https://doi.org/10.1371/journal.pmed.0040167	Humans	Saliva	Progesterone	Reproduction (ovarian function)	Fecundity; Energy Allocation (reproduction)
Nunez-de la Mora (2007)	https://doi.org/10.1371/journal.pmed.0040167	Humans	Saliva	Progesterone	Reproduction (ovarian function)	Fecundity; Energy Allocation (reproduction)
Brockman (1995)	https://doi.org/10.1002/ajp.1350360406	Propithecus tattersalli	Feces	Progesterone	Reproduction (ovarian function)	Reproductive Endocrinology
Brockman (1995)	https://doi.org/10.1002/ajp.1350360406	Propithecus verreauxi	Feces	Progesterone	Reproduction (ovarian function)	Reproductive Endocrinology
Sousa (1998)	https://doi.org/10.1002/(SICI)1098-2345(1998)46:2%3C105::AID-AJP1%3E3.0.CO;2-%23	Callithrix jacchus	Feces	Progesterone	Reproduction (ovarian function)	Gonadal function; Reproductive Endocrinology
Altmann (2010)	https://dx.doi.org/10.1111%2Fj.1749-6632.2010.05531.x	Papio cynocephalus	Feces	Progesterone	Reproduction (ovarian function)	Reproductive aging; Life history
Ellison (1986)	https://www.jstor.org/stable/41463781	Humans	Saliva	Progesterone	Reproduction (ovarian function)	Reproductive Endocrinology; Gonadal Function
Vitzthum (2002)	https://doi.org/10.1093/humrep/17.7.1906	Humans	Saliva	Progesterone	Reproduction (ovarian function)	Reproductive endocrinology
Lodge (2013)	https://doi.org/10.1016/j.ygcen.2013.06.016	Papio anubis	Feces	Progesterone (PdG)	Reproduction (ovarian function)	Energy availability; Reproductive endocrinology
Habumuremyi (2014)	https://doi.org/10.1002/ajp.22220	Gorilla beringei	Urine	Progesterone (PdG)	Reproduction (ovarian function)	Immune activation
Valeggia & Ellison (2004)	https://doi.org/10.1017/S0021932003006382	Humans	Urine	Progesterone (PdG)	Reproduction (ovarian function)	Energy Allocation (reproduction); Fecundity
Strier (2005)	https://doi.org/10.1002/ajp.20170	Papio cynocephalus	Feces	Progestin	Reproduction (ovarian function)	Reproductive endocrinology
Ziegler (2004)	https://doi.org/10.1016/j.yhbeh.2003.09.003	Saguinus oedipus	Urine	Prolactin	Reproduction	Paternal care
Klein (2018)	https://doi.org/10.1093/emph/eoy031	Humans	Milk	sIgA	Immune (Humoral)	Immunocompetence; Immunological programming of offspring
Miller & McConnell (2015)	https://doi.org/10.3109/03014460.2014.941398	Humans	Milk	sIgA	Immune (Humoral)	Immunocompetence; Immunological programming of offspring
Lynn (2020)	https://doi.org/10.1002/ajhb.23347	Humans	Saliva	SIgA	Immune	Immune response
Miller & McConnell (2015)	https://doi.org/10.3109/03014460.2014.941398	Humans	Saliva	SIgA	Immune (Humoral)	Immunocompetence; Immunological programming of offspring
Dias (2017)	https://doi.org/10.1016/j.yhbeh.2017.06.003	Alouatta palliata	Feces	T3	Energy Regulation	Energetic condition; Metabolism
Cristóbal-Azkarate (2016)	https://doi.org/10.1098/rsbl.2016.0168	Macaca sylvanus	Feces	T3	Energy Regulation	Evolution of metabolic flexibility
Gesquiere (2018)	https://doi.org/10.1016/j.ygcen.2018.02.004	Papio cynocephalus; Papio anubis	Feces	T3	Energy Regulation	Hormone Validation; Energy Balance
Chen (2021)	https://doi.org/10.1007/s10764-021-00236-0	Rhinopithecus roxellana	Feces	T3	Energy Regulation	Hormone Validation; Energy Balance
Schaebs (2016)	https://doi.org/10.1530/joe-16-0152	Sapajus xanthosternos	Feces	T3	Energy Regulation	Energy intake; Monitoring energy balance
Emery-Thompson (2017)	https://doi.org/10.1002/ajp.22714	Alouatta palliata; Macaca fuscata	Urine; Feces	T3	Thermoregulation	Energy Allocation
González (2018)	https://doi.org/10.1371/journal.pone.0238066	Pan troglodytes	Urine	TAC	Oxidative Resistance	Aging; Stress; Life history
Goldman (2017)	https://doi.org/10.1002/ajhb.23062	Humans	DBS	Telomere length	Cell Proliferation	Telomere length sampling techniques
Eisenberg (2012)	https://doi.org/10.1073/pnas.1202092109	Humans	DBS	Telomere length	Cell Proliferation	Cellular senescence; Developmental plasticity
Rej (2021)	https://doi.org/10.1002/ajhb.23410	Humans	DBS	Telomere length	Aging	Sample Validation; Cellular Aging
Rej (2020)	https://doi.org/10.1002/ajhb.23375	Humans	Saliva	Telomere length	Aging	Cellular Aging; Stress Response
Goldman (2018)	https://doi.org/10.1002/ajhb.23062	Humans	Saliva	Telomere length	Cell Proliferation	Cellular aging
Goldman (2018)	https://doi.org/10.1002/ajhb.23062	Humans	Saliva; DBS	Telomere length	Aging	Telomere length sampling techniques; Cellular aging
Steinert (2002)	https://doi.org/10.1006/excr.2001.5409	Ateles geoffroyi	Skin Fibroblasts	Telomere length	Aging	Cellular aging
Steinert (2002)	https://doi.org/10.1006/excr.2001.5409	Lemur catta	Skin Fibroblasts	Telomere length	Aging	Cellular aging
Steinert (2002)	https://doi.org/10.1006/excr.2001.5409	Macaca mulatta	Skin Fibroblasts	Telomere length	Aging	Cellular aging
Steinert (2002)	https://doi.org/10.1006/excr.2001.5409	Pan paniscus	Skin Fibroblasts	Telomere length	Aging	Cellular aging
Steinert (2002)	https://doi.org/10.1006/excr.2001.5409	Pongo pygmaeus	Skin Fibroblasts	Telomere length	Aging	Cellular aging
Steinert (2002)	https://doi.org/10.1006/excr.2001.5409	Saimiri sciureus	Skin Fibroblasts	Telomere length	Aging	Cellular aging
Schoof (2014)	https://dx.doi.org/10.1007/s10764-013-9742-4	Cebus capucinus	Feces	Testoserone	Reproduction (Mating Behavior)	Male reproductive effort
Barrett (2002)	https://doi.org/10.1006/hbeh.2002.1804	Macaca fuscata	Feces	Testoserone	Reproduction (Mating Behavior)	Aggression; Mate competition
Muehlenbein (2006)	https://doi.org/10.1002/ajpa.20391	Pan troglodytes	Feces	Testoserone	Immune	Immune-endocrine interactions
Gesquiere (2005)	https://doi.org/10.1002/ajp.20168	Papio cynocephalus	Feces	Testoserone	Reproduction	Mating systems; Reproductive behavioral strategies
Mendonça-Furtado (2014)	https://doi.org/10.1016/j.beproc.2014.09.010	Sapajus libidinosus	Feces	Testoserone	Reproduction (Mating Behavior)	Rank-based social behavior
Weltring (2012)	https://doi.org/10.1016/j.physbeh.2011.09.004	Cebus capucinus	Feces	Testoserone	Reproduction	HPA/HPG interaction; Steroid hormone validation
Emery-Thompson (2013)	https://dx.doi.org/10.1002%2Fajhb.22424	Humans	Feces	Testoserone	Reproduction (Reproductive Maturity)	Energetic condition (reproduction); Developmental plasticity
Xia (2018)	http://dx.doi.org/10.1007/s13364-017-0342-1	Macaca thibetana	Feces	Testoserone	Reproduction (Mating Behavior)	Reproductive behavior
Muehlenbein & Watts (2010)	https://doi.org/10.1186/1751-0759-4-21	Pan troglodytes	Feces	Testoserone	Reproduction (Mating Behavior)	Dominance rank
Muehlenbein (2004)	https://doi.org/10.1002/ajp.20062	Pan troglodytes	Feces	Testoserone	Reproduction (Mating Behavior)	Dominance rank
Altmann (2010)	https://dx.doi.org/10.1111%2Fj.1749-6632.2010.05531.x	Papio cynocephalus	Feces	Testoserone	Reproduction	Reproductive aging; Life history
Gesquiere (2011)	https://dx.doi.org/10.1002%2Fajpa.21375	Papio cynocephalus	Feces	Testoserone	Reproduction	Energy allocation (reproduction)
Brockman (1998)	https://doi.org/10.1002/(SICI)1096-8644(199802)105:2%3C137::AID-AJPA3%3E3.0.CO;2-S	Propithecus verreauxi	Feces	Testoserone	Reproduction (Mating Behavior)	Androgen-behavior interactions
Ellison (2002)	https://doi.org/10.1093/humrep/17.12.3251	Humans	Saliva	Testoserone	Reproduction	Immune activation
Maestripieri (2014)	https://doi.org/10.1177%2F147470491401200111	Humans	Saliva	Testoserone	Stress	Short-term mating strategies; Reproductive Success
Alvergne (2008)	https://doi.org/10.1016/j.physbeh.2008.09.005	Humans	Saliva	Testoserone	Reproduction (Mating Behavior)	Reproductive development; Developmental plasticity
Gettler (2011)	https://doi.org/10.1073/pnas.1105403108	Humans	Saliva	Testoserone	Reproduction (Parenting/Mating Behavior)	Reproductive strategy; Mating and parenting trade-offs
Kuzawa (2009)	https://dx.doi.org/10.1016%2Fj.yhbeh.2009.07.010	Humans	Saliva	Testoserone	Reproduction (Mating Behavior)	Mating and parenting effort
Magid (2018)	https://doi.org/10.1038/s41559-018-0567-6	Humans	Saliva	Testoserone	Reproduction	Male reproductive investment; Developmental plasticity
Muehlenbein & Bribiescas (2005)	https://doi.org/10.1002/ajhb.20419	Humans	Saliva	Testoserone	Energy Regulation; Reproduction	Developmental Plasticity; Energy allocation (reproduction)
Wobber (2010)	https://doi.org/10.1073/pnas.1007411107	Pan paniscus	Saliva	Testoserone	Stress; Reproduction (Mating Behavior)	Stress response
Wobber (2010)	https://doi.org/10.1073/pnas.1007411107	Pan troglodytes	Saliva	Testoserone	Stress; Reproduction (Mating Behavior)	Stress response
Bribiescas (1996)	https://doi.org/10.1007/BF02692109	Humans	Saliva	Testoserone	Energy Regulation; Reproduction	Developmental Plasticity; Energy allocation (reproduction)
Muller (2009)	https://dx.doi.org/10.1098%2Frspb.2008.1028	Humans	Saliva	Testoserone	Reproduction (Mating Behavior)	Paternal care
Alvarado (2019)	https://link.springer.com/article/10.1007/s40750-019-00116-1	Humans	Saliva	Testoserone	Reproduction	Energy availability; aging; life history
Alvergne (2009)	https://doi.org/10.1016/j.yhbeh.2009.07.013	Humans	Saliva	Testoserone	Reproduction (Mating Behavior)	Male reproductive effort
Ellison (1996)	https://www.jstor.org/stable/41465532	Humans	Saliva	Testoserone	Reproduction	Energy allocation (reproduction)
Gettler (2011)	https://doi.org/10.1073/pnas.1105403108	Humans	Saliva	Testoserone	Reproduction (Mating Behavior)	Male reproductive strategies and trade-offs
Gettler (2014)	http://dx.doi.org/10.1007/s10764-014-9749-5	Humans	Saliva	Testoserone	Reproduction (Mating Behavior)	Reproductive and immune axes; Life history trade-offs
Gettler (2015)	https://doi.org/10.1007/s40750-014-0018-9	Humans	Saliva	Testoserone	Reproduction	Paternal care
Gray (2003)	https://doi.org/10.1002/ajpa.10293	Humans	Saliva	Testoserone	Reproduction (Mating Behavior)	Pair bonding; parenting
Kordsmeyer (2019)	https://doi.org/10.1177%2F1474704919863164	Humans	Saliva	Testoserone	Reproduction (Mating Behavior)	Social dominance
Trumble (2010)	https://dx.doi.org/10.1002%2Fajhb.21079	Humans	Saliva	Testoserone	Reproduction	Male reproductive axis; Energy Allocation
Pontzer (2015)	https://doi.org/10.1002/ajhb.22711	Humans	Urine	Testoserone	Metabolism	Aging/Longevity; Energy Expenditure and Allocation; Total energy expenditure; Physical activity
Anestis (2006)	https://doi.org/10.1002/ajpa.20387	Pan troglodytes	Urine	Testoserone	Reproduction (Mating Behavior)	Fecundity; Energy allocation (reproduction)
Nunes (2000)	https://doi.org/10.1006/anbe.2000.1523	Callithrix kuhlii	Urine	Testoserone	Reproduction (Mating Behavior)	Paternal care; Reproductive behavior
Ross (2011)	https://dx.doi.org/10.1002%2Fajp.20975	Callithrix kuhlii	Urine	Testoserone	Reproduction (Mating Behavior)	Social behavior; Aggression
Robbins (1997)	https://doi.org/10.1002/(SICI)1098-2345(1997)43:1%3C51::AID-AJP4%3E3.0.CO;2-X	Gorilla gorilla	Urine	Testoserone	Reproduction	Reproductive maturity; Social rank
Trumble (2010)	https://dx.doi.org/10.1002%2Fajhb.21079	Humans	Urine	Testoserone	Reproduction	Male reproductive axis; Energy Allocation
Behringer (2014)	https://doi.org/10.1016/j.yhbeh.2014.07.011	Pan paniscus	Urine	Testoserone	Reproduction (Reproductive Maturity)	Pubertal timing; Life history strategies
Behringer (2014)	https://doi.org/10.1016/j.yhbeh.2014.07.011	Pan troglodytes	Urine	Testoserone	Reproduction (Reproductive Maturity)	Pubertal timing; Life history strategies
Muller & Wrangham (2005)	https://doi.org/10.1002/ajp.20132	Pan troglodytes	Urine	Testoserone	Reproduction	Energy availability; Social behavior
Emery-Thompson (2012)	https://doi.org/10.1371/journal.pone.0047282	Pongo Spp.	Urine	Testoserone	Reproduction (Reproductive Maturity)	Developmental timing; Sexual maturity
